# Supplementary material for: Advection, diffusion and linear transport in a single path-sampling Monte-Carlo algorithm: Getting insensitive to geometrical refinement
Source: PLoS One. 2025 Sep 12;20(9):e0330604. doi: 10.1371/journal.pone.0330604 (PMC12431781; doi:10.1371/journal.pone.0330604)
Supplement: S1 File — (TXT) [file pone.0330604.s001.txt]

N	load	solve	T	err
4	63	2678	1.005574519	0.033228005
16	129	1758	0.894686298	0.031330889
64	535	1767	0.838811298	0.029776563
100	857	1935	0.827533654	0.029188582
256	2433	1942	0.761813702	0.026485457
484	5113	2011	0.687929087	0.023675481
1024	9761	2354	0.449909856	0.017580288
1936	20643	2425	0.298112981	0.013784615
4096	44141	2495	0.143509615	0.00934881
8100	86240	2694	0.075128726	0.006793498
16384	166334	2899	0.034043269	0.004497019
