# Supplementary material for: Advection, diffusion and linear transport in a single path-sampling Monte-Carlo algorithm: Getting insensitive to geometrical refinement
Source: PLoS One. 2025 Sep 12;20(9):e0330604. doi: 10.1371/journal.pone.0330604 (PMC12431781; doi:10.1371/journal.pone.0330604)
Supplement: S2 File — (TXT) [file pone.0330604.s002.txt]

x                         y                        T
0                         0.4                      0
0.08225941675811908       0.4                      0.027191369682405056
0.16317541502929275       0.4                      0.06143026316114071
0.17269536339977978       0.4                      0.06480892138111331
0.18076309426673628       0.4                      0.06747843575392519
0.2526510914413061        0.4                      0.1066754224284101
0.30810220698617563       0.4                      0.13182754724524914
0.3257374847071625        0.4                      0.14207348485987414
0.3343580983115441        0.4                      0.14730737340941555
0.39357761309882333       0.4                      0.17820163731601493
0.4559137957024345        0.4                      0.20721400130228823
0.45730619476106293       0.4                      0.20803285005423744
0.5479842554038458        0.4                      0.2496238429039118
0.5493484194747114        0.4                      0.2502781257531102
0.6478398136138847        0.4                      0.29147405309795704
0.6494937893922558        0.4                      0.2921442994771847
0.7482677983910052        0.4                      0.32918482956054007
0.7500314569570832        0.4                      0.32979956835889573
0.8487270660489087        0.4                      0.36311581374857493
0.8503421940255868        0.4                      0.36360594197312834
0.9489205226488575        0.4                      0.3938137752489801
0.9505577920788749        0.4                      0.39425340775300793
1.0489635601028604        0.4                      0.4218558682962148
1.0506858750482708        0.4                      0.422271286564391
1.148992994349153         0.4                      0.4477189175389105
1.1507971056383692        0.4                      0.44811528567873987
1.2489339305890117        0.4                      0.47175651859590145
1.2508979765748167        0.4                      0.4721535257726979
1.3491153315814364        0.4                      0.4942977984081876
1.3510873268857644        0.4                      0.4946683752586752
1.4491647948875428        0.4                      0.5154932901421239
1.4511681545098538        0.4                      0.5158455923414526
1.5492021555311224        0.4                      0.5355305572820773
1.5512133327992768        0.4                      0.5358636581225921
1.6491304709014718        0.4                      0.5545310740852097
1.6512230909888956        0.4                      0.5548590565003988
1.7489648857161741        0.4                      0.5726027426005235
1.7511640133695265        0.4                      0.5729300515749874
1.848855047916485         0.4                      0.5898452290852304
1.8511240478997304        0.4                      0.5901671439069075
1.9489281397767209        0.4                      0.6063405814069782
1.95109726604396          0.4                      0.6066341387619392
2.0489128955441873        0.4                      0.6221115790731375
2.051080287274903         0.4                      0.6223916627914495
2.148884019480811         0.4                      0.6372109042837844
2.1510732378882027        0.4                      0.6374817830232608
2.2488298540526013        0.4                      0.651677960864783
2.251072572546617         0.4                      0.6519435242562768
2.348753048866575         0.4                      0.6655465644229194
2.3510945227506714        0.4                      0.6658126248559633
2.4488324140406603        0.4                      0.6788619914059979
2.4510948386638987        0.4                      0.6791081788802817
2.548794277323108         0.4                      0.6916277940532214
2.5511115271178646        0.4                      0.6918699420432727
2.6488700886048937        0.4                      0.7038860110783791
2.651094787415799         0.4                      0.7041090245284553
2.748944058163208         0.4                      0.7156527893616429
2.7511023074290595        0.4                      0.7158603768486206
2.8489367330594457        0.4                      0.7269414305996023
2.8510870514450626        0.4                      0.7271397862259682
2.9489109756213168        0.4                      0.7377775336924115
2.9510798831479814        0.4                      0.7379697362194126
3.0488591884017957        0.4                      0.7481805165588168
3.051078379801444         0.4                      0.7483691850748819
3.148800045523783         0.4                      0.7581690169994613
3.1510959920316206        0.4                      0.7583566828735455
3.2488590140747164        0.4                      0.7677676797947957
3.2510985411726026        0.4                      0.7679432242930568
3.3488164878856996        0.4                      0.7769787911756011
3.3511128894031135        0.4                      0.7771518368182706
3.4488936762681535        0.4                      0.7858297031002921
3.4510971703157973        0.4                      0.7859891153316235
3.548966373566178         0.4                      0.7943297279802992
3.5511065825641754        0.4                      0.794478378091394
3.648956602648949         0.4                      0.802487273898875
3.6510929872011113        0.4                      0.802629645185855
3.7489295058613514        0.4                      0.8103199360480496
3.7510867518572493        0.4                      0.8104580917781898
3.8488760886684084        0.4                      0.8178409941228062
3.851084819981538         0.4                      0.8179767332554323
3.9488126555782346        0.4                      0.8250633287329493
3.9511014507773874        0.4                      0.8251985902808043
4.0488711724661615        0.4                      0.8320048439846184
4.051106471055251         0.4                      0.8321315422713892
4.148826851100062         0.4                      0.838666576756984
4.151121519534585         0.4                      0.8387916276143939
4.248903310732645         0.4                      0.8450682335994198
4.251104568964068         0.4                      0.8451834115133477
4.348973942247416         0.4                      0.8512163185305641
4.351111349285594         0.4                      0.8513236953624825
4.448962637433429         0.4                      0.8571169091714268
4.451094550785111         0.4                      0.8572196741353046
4.5489369328498395        0.4                      0.8627827498073353
4.551084556476069         0.4                      0.8628822394355462
4.64888980210723          0.4                      0.8682233923080804
4.651071385261883         0.4                      0.8683203728298848
4.748827941408975         0.4                      0.8734478413810661
4.751093693537579         0.4                      0.8735447025638071
4.848895843032789         0.4                      0.8784697656294277
4.8510879486488045        0.4                      0.8785596467757771
4.948856336138184         0.4                      0.8832885717160894
4.951086110364649         0.4                      0.8833764723517088
5.048930763379369         0.4                      0.887920073330077
5.051107490780385         0.4                      0.8880024655877592
5.149011391439673         0.4                      0.8923680009778291
5.151121485438267         0.4                      0.8924446865764921
5.248996698531759         0.4                      0.896636455936638
5.251101607280926         0.4                      0.8967098547229969
5.348961350240663         0.4                      0.9007348060912319
5.351087251642978         0.4                      0.9008060501596559
5.448907624960633         0.4                      0.9046704604570552
5.4510733465272585        0.4                      0.9047401066531269
5.548841837943761         0.4                      0.9084498297504916
5.551095908317471         0.4                      0.9085195394133835
5.648917471388744         0.4                      0.9120829671672048
5.651095930073405         0.4                      0.9121475831075315
5.74888208615177          0.4                      0.9155691005259798
5.7510981553351375        0.4                      0.9156322991701232
5.848949373528667         0.4                      0.9189194648518537
5.851115030100271         0.4                      0.9189787663385547
5.949019915632697         0.4                      0.9221368750414022
5.951123628935777         0.4                      0.9221921831328628
6.0490017538769685        0.4                      0.9252246765952805
6.051102515352973         0.4                      0.9252776699620209
6.148967975047961         0.4                      0.9281895313399949
6.1510879682358555        0.4                      0.9282409275760447
6.2489161056801805        0.4                      0.9310366997308526
6.251074102881801         0.4                      0.9310869033797102
6.348849389003302         0.4                      0.9337707602032878
6.351096571253823         0.4                      0.9338210356960295
6.448927446725809         0.4                      0.9363990874024599
6.451096729470928         0.4                      0.9364456347885021
6.548892535665151         0.4                      0.9389210339985172
6.551099052105746         0.4                      0.9389665561904891
6.648960722245576         0.4                      0.9413447720606894
6.651116174537935         0.4                      0.9413874698911301
6.749033396818911         0.4                      0.9436723541042065
6.75112576171648          0.4                      0.9437121491903504
6.849021337922924         0.4                      0.9459062142750632
6.851109725745347         0.4                      0.945944324557962
6.948991435336853         0.4                      0.9480511269652614
6.951099403603908         0.4                      0.9480880975361923
7.048932368745334         0.4                      0.9501107316506106
7.051080997988894         0.4                      0.9501468924031287
7.148855708530958         0.4                      0.9520884096403371
7.151097642838153         0.4                      0.9521246949735708
7.248933097254923         0.4                      0.9539897807853864
7.251097356150672         0.4                      0.954023376028209
7.348896432404084         0.4                      0.9558141852524847
7.3510990027945855        0.4                      0.9558470580915625
7.448962726811029         0.4                      0.9575675425475597
7.451114800372914         0.4                      0.9575983826777038
7.5490329889865935        0.4                      0.95925133333088
7.551122136066303         0.4                      0.9592800779775683
7.649021495110546         0.4                      0.9608673653341394
7.651103705363798         0.4                      0.9608948541239436
7.74901134775974          0.4                      0.9624192651593029
7.751096725551162         0.4                      0.9624457255721448
7.849010710551768         0.4                      0.9639098209716592
7.851091087979145         0.4                      0.9639351492557493
7.948994778031664         0.4                      0.9653410353558844
7.951090521312588         0.4                      0.9653655587181549
8.048967968966231         0.4                      0.9667154734198017
8.051082008363679         0.4                      0.9667392100888125
8.148938449784438         0.4                      0.9680353041314654
8.15108267807854          0.4                      0.9680584510100305
8.248979124125013         0.4                      0.9693035097723447
8.251099583321583         0.4                      0.9693254794239582
8.348984666099323         0.4                      0.9705210297244818
8.35112502131247          0.4                      0.9705423306884505
8.448864515460217         0.4                      0.9716892329830634
8.451082222763574         0.4                      0.9717104123284241
8.548650079329182         0.4                      0.972810099288863
8.550987477974838         0.4                      0.9728315631891142
8.648508434083006         0.4                      0.9738870720166546
8.650885579802768         0.4                      0.9739080495666309
8.748286627970266         0.4                      0.974920611804217
8.750656704255393         0.4                      0.9749406856083246
8.847775767000709         0.4                      0.9759106868779666
8.850224110473546         0.4                      0.9759305927920632
8.94835506516875          0.4                      0.9768704610837489
8.950433544153714         0.4                      0.9768866731932857
9.049232291307064         0.4                      0.9777938736094083
9.050739809398861         0.4                      0.9778051544979831
9.14981847525047          0.4                      0.9786776253080546
9.25045708611244          0.4                      0.9795244403545348
9.250482972184047         0.4                      0.9795246857016521
9.247889353049427         0.4                      0.9795026940325445
9.150788508166567         0.4                      0.9786845862225831
9.348740516944801         0.4                      0.9803217444761482
9.35086104620121          0.4                      0.9803409797982658
9.44434521967919          0.4                      0.9810652326663214
9.45134529333775          0.4                      0.9811226518775871
9.522989755291466         0.4                      0.9816836423844311
9.554038350752759         0.4                      0.9818929221892894
9.583239877354648         0.4                      0.9821117650697356
9.661790320533857         0.4                      0.9826240750880589
9.667243190126372         0.4                      0.982657547816999
9.674213032914516         0.4                      0.9826921399776807
9.756936812654548         0.4                      0.9832685134969581
9.833988159633787         0.4                      0.9836236786131706
9.838287511694691         0.4                      0.9836533927557385
9.842540430350034         0.4                      0.9836684918428724
9.919276912438251         0.4                      0.9840323057215907
10                        0.4                      0.9840894050832483
