# Supplementary material for: Advection, diffusion and linear transport in a single path-sampling Monte-Carlo algorithm: Getting insensitive to geometrical refinement
Source: PLoS One. 2025 Sep 12;20(9):e0330604. doi: 10.1371/journal.pone.0330604 (PMC12431781; doi:10.1371/journal.pone.0330604)
Supplement: S3 File — (TXT) [file pone.0330604.s003.txt]

x y T err
0.1 0.4 0.033 0.00564898
0.2 0.4 0.094 0.00922843
0.3 0.4 0.143 0.0110703
0.4 0.4 0.194 0.0125046
0.5 0.4 0.264 0.0139393
0.6 0.4 0.279 0.0141831
0.7 0.4 0.337 0.0149476
0.8 0.4 0.37 0.0152676
0.9 0.4 0.391 0.0154311
1 0.4 0.425 0.0156325
1.1 0.4 0.409 0.0155473
1.2 0.4 0.464 0.0157704
1.3 0.4 0.51 0.0158082
1.4 0.4 0.5 0.0158114
1.5 0.4 0.557 0.0157083
1.6 0.4 0.554 0.0157189
1.7 0.4 0.568 0.0156645
1.8 0.4 0.587 0.0155702
1.9 0.4 0.607 0.0154451
2 0.4 0.609 0.0154311
2.1 0.4 0.647 0.0151126
2.2 0.4 0.658 0.0150012
2.3 0.4 0.665 0.0149256
2.4 0.4 0.64 0.0151789
2.5 0.4 0.687 0.0146639
2.6 0.4 0.722 0.0141674
2.7 0.4 0.706 0.0144071
2.8 0.4 0.714 0.01429
2.9 0.4 0.735 0.0139562
3 0.4 0.74 0.0138708
3.1 0.4 0.769 0.0133281
3.2 0.4 0.767 0.0133683
3.3 0.4 0.785 0.0129913
3.4 0.4 0.785 0.0129913
3.5 0.4 0.8 0.0126491
3.6 0.4 0.789 0.0129027
3.7 0.4 0.829 0.0119063
3.8 0.4 0.82 0.0121491
3.9 0.4 0.834 0.0117662
4 0.4 0.832 0.0118227
4.1 0.4 0.836 0.0117091
4.2 0.4 0.837 0.0116804
4.3 0.4 0.862 0.0109067
4.4 0.4 0.879 0.010313
4.5 0.4 0.854 0.0111662
4.6 0.4 0.864 0.0108399
4.7 0.4 0.864 0.0108399
4.8 0.4 0.867 0.0107383
4.9 0.4 0.878 0.0103497
5 0.4 0.889 0.00993373
5.1 0.4 0.897 0.00961202
5.2 0.4 0.884 0.0101264
5.3 0.4 0.885 0.0100884
5.4 0.4 0.907 0.00918428
5.5 0.4 0.905 0.00927227
5.6 0.4 0.9 0.00948683
5.7 0.4 0.923 0.00843036
5.8 0.4 0.935 0.00779583
5.9 0.4 0.915 0.00881901
6 0.4 0.931 0.00801492
6.1 0.4 0.923 0.00843036
6.2 0.4 0.951 0.00682635
6.3 0.4 0.935 0.00779583
6.4 0.4 0.951 0.00682635
6.5 0.4 0.948 0.00702111
6.6 0.4 0.947 0.00708456
6.7 0.4 0.95 0.00689202
6.8 0.4 0.947 0.00708456
6.9 0.4 0.944 0.00727076
7 0.4 0.962 0.00604616
7.1 0.4 0.954 0.0066245
7.2 0.4 0.966 0.00573097
7.3 0.4 0.956 0.00648568
7.4 0.4 0.95 0.00689202
7.5 0.4 0.952 0.00675988
7.6 0.4 0.954 0.0066245
7.7 0.4 0.972 0.0052169
7.8 0.4 0.958 0.00634319
7.9 0.4 0.961 0.00612201
8 0.4 0.969 0.00548078
8.1 0.4 0.966 0.00573097
8.2 0.4 0.978 0.00463853
8.3 0.4 0.967 0.00564898
8.4 0.4 0.981 0.00431729
8.5 0.4 0.974 0.0050323
8.6 0.4 0.977 0.00474036
8.7 0.4 0.977 0.00474036
8.8 0.4 0.971 0.00530651
8.9 0.4 0.98 0.00442719
9 0.4 0.981 0.00431729
9.1 0.4 0.977 0.00474036
9.2 0.4 0.987 0.00358204
9.3 0.4 0.982 0.00420428
9.4 0.4 0.982 0.00420428
9.5 0.4 0.985 0.00384383
9.6 0.4 0.987 0.00358204
9.7 0.4 0.985 0.00384383
9.8 0.4 0.988 0.00344325
9.9 0.4 0.983 0.00408791
