# Supplementary material for: Advection, diffusion and linear transport in a single path-sampling Monte-Carlo algorithm: Getting insensitive to geometrical refinement
Source: PLoS One. 2025 Sep 12;20(9):e0330604. doi: 10.1371/journal.pone.0330604 (PMC12431781; doi:10.1371/journal.pone.0330604)
Supplement: S5 File — (TXT) [file pone.0330604.s005.txt]

x	y	err
0.9975	499.6	0.28256
0.995	499.8	0.1999
0.9925	499.8	0.1999
0.99	499.8	0.1999
0.9875	500	0
0.985	500	0
0.9825	499.8	0.1999
0.98	499.6	0.28256
0.9775	499.4	0.34589
0.975	499.2	0.399199
0.9725	499.8	0.1999
0.97	499	0.446094
0.9675	499.4	0.34589
0.965	499.2	0.399199
0.9625	499.4	0.34589
0.96	499.4	0.34589
0.9575	499.8	0.1999
0.955	499.6	0.28256
0.9525	499.6	0.28256
0.95	499.6	0.28256
0.9475	498.8	0.488426
0.945	499.8	0.1999
0.9425	499.4	0.34589
0.94	499	0.446094
0.9375	499	0.446094
0.935	499.4	0.34589
0.9325	499.4	0.34589
0.93	498.6	0.527295
0.9275	499.6	0.28256
0.925	499.6	0.28256
0.9225	500	0
0.92	499.6	0.28256
0.9175	499.8	0.1999
0.915	499.8	0.1999
0.9125	498.6	0.527295
0.91	499.6	0.28256
0.9075	498.8	0.488426
0.905	499.6	0.28256
0.9025	499.2	0.399199
0.9	499.6	0.28256
0.8975	499.6	0.28256
0.895	499.4	0.34589
0.8925	499.8	0.1999
0.89	499.4	0.34589
0.8875	499.8	0.1999
0.885	499.8	0.1999
0.8825	499.4	0.34589
0.88	499.6	0.28256
0.8775	499.8	0.1999
0.875	499.4	0.34589
0.8725	499.4	0.34589
0.87	499.4	0.34589
0.8675	499.8	0.1999
0.865	499.2	0.399199
0.8625	499	0.446094
0.86	499.6	0.28256
0.8575	499.8	0.1999
0.855	499.8	0.1999
0.8525	500	0
0.85	499.6	0.28256
0.8475	499.4	0.34589
0.845	499.6	0.28256
0.8425	499.8	0.1999
0.84	500	0
0.8375	499.8	0.1999
0.835	499.8	0.1999
0.8325	499.6	0.28256
0.83	499.6	0.28256
0.8275	499.4	0.34589
0.825	499.4	0.34589
0.8225	499.2	0.399199
0.82	499.6	0.28256
0.8175	499.8	0.1999
0.815	498.8	0.488426
0.8125	499.8	0.1999
0.81	499.6	0.28256
0.8075	498.8	0.488426
0.805	499.6	0.28256
0.8025	499.8	0.1999
0.8	500	0
0.7975	499.4	0.34589
0.795	499.8	0.1999
0.7925	499.6	0.28256
0.79	499.8	0.1999
0.7875	499.8	0.1999
0.785	499.4	0.34589
0.7825	499.6	0.28256
0.78	499.6	0.28256
0.7775	499.4	0.34589
0.775	500	0
0.7725	499.8	0.1999
0.77	499.6	0.28256
0.7675	498.8	0.488426
0.765	499.4	0.34589
0.7625	499.6	0.28256
0.76	500	0
0.7575	499.6	0.28256
0.755	499.8	0.1999
0.7525	499.6	0.28256
0.75	499.8	0.1999
0.7475	500	0
0.745	499.8	0.1999
0.7425	499.8	0.1999
0.74	499.8	0.1999
0.7375	500	0
0.735	500	0
0.7325	500	0
0.73	499.8	0.1999
0.7275	499.6	0.28256
0.725	500	0
0.7225	499.4	0.34589
0.72	500	0
0.7175	500	0
0.715	500	0
0.7125	500	0
0.71	500	0
0.7075	499.6	0.28256
0.705	499.8	0.1999
0.7025	500	0
0.7	500	0
0.6975	499.6	0.28256
0.695	499.4	0.34589
0.6925	499.6	0.28256
0.69	499.2	0.399199
0.6875	499.4	0.34589
0.685	499.8	0.1999
0.6825	499.2	0.399199
0.68	499.2	0.399199
0.6775	499.4	0.34589
0.675	499.8	0.1999
0.6725	498.6	0.527295
0.67	499	0.446094
0.6675	499.2	0.399199
0.665	499	0.446094
0.6625	499.8	0.1999
0.66	499	0.446094
0.6575	499.8	0.1999
0.655	498.8	0.488426
0.6525	498.6	0.527295
0.65	499.2	0.399199
0.6475	499.6	0.28256
0.645	498.8	0.488426
0.6425	498.6	0.527295
0.64	499.4	0.34589
0.6375	499	0.446094
0.635	498.6	0.527295
0.6325	498.6	0.527295
0.63	498.4	0.563418
0.6275	498.6	0.527295
0.625	499.2	0.399199
0.6225	498.8	0.488426
0.62	498.8	0.488426
0.6175	499.2	0.399199
0.615	499.8	0.1999
0.6125	499.6	0.28256
0.61	499.2	0.399199
0.6075	499	0.446094
0.605	499.6	0.28256
0.6025	499	0.446094
0.6	499.4	0.34589
0.5975	498.8	0.488426
0.595	499.4	0.34589
0.5925	499	0.446094
0.59	499	0.446094
0.5875	499.2	0.399199
0.585	499.2	0.399199
0.5825	499	0.446094
0.58	499.4	0.34589
0.5775	499	0.446094
0.575	498.6	0.527295
0.5725	498.4	0.563418
0.57	499.4	0.34589
0.5675	499.4	0.34589
0.565	499.4	0.34589
0.5625	498.8	0.488426
0.56	498.8	0.488426
0.5575	499.2	0.399199
0.555	498.8	0.488426
0.5525	498.8	0.488426
0.55	499.4	0.34589
0.5475	498.8	0.488426
0.545	499	0.446094
0.5425	498.8	0.488426
0.54	498.6	0.527295
0.5375	498.4	0.563418
0.535	498.6	0.527295
0.5325	499	0.446094
0.53	498.2	0.597294
0.5275	497.8	0.659667
0.525	496.8	0.793574
0.5225	498.4	0.563418
0.52	498.4	0.563418
0.5175	497.6	0.688651
0.515	498	0.629285
0.5125	497	0.768765
0.51	495.6	0.927707
0.5075	496.8	0.793574
0.505	495.8	0.906841
0.5025	496.8	0.793574
0.5	496	0.885438
0.4975	496.6	0.817582
0.495	495.8	0.906841
0.4925	493.2	1.14619
0.49	496.6	0.817582
0.4875	495.8	0.906841
0.485	495.6	0.927707
0.4825	495	0.987421
0.48	496.2	0.863458
0.4775	493.4	1.1298
0.475	494.4	1.04338
0.4725	496	0.885438
0.47	494.8	1.00646
0.4675	495.6	0.927707
0.465	495.8	0.906841
0.4625	496	0.885438
0.46	496.2	0.863458
0.4575	495.4	0.948072
0.455	495.2	0.967967
0.4525	494.8	1.00646
0.45	495	0.987421
0.4475	495.6	0.927707
0.445	495.4	0.948072
0.4425	497.2	0.743075
0.44	496	0.885438
0.4375	496.4	0.840857
0.435	497	0.768765
0.4325	496.2	0.863458
0.43	497	0.768765
0.4275	496	0.885438
0.425	495.8	0.906841
0.4225	495.6	0.927707
0.42	496	0.885438
0.4175	496.4	0.840857
0.415	496.8	0.793574
0.4125	496	0.885438
0.41	497	0.768765
0.4075	496	0.885438
0.405	496.2	0.863458
0.4025	495.8	0.906841
0.4	495.4	0.948072
0.3975	497.8	0.659667
0.395	495.4	0.948072
0.3925	494.8	1.00646
0.39	494.8	1.00646
0.3875	496.8	0.793574
0.385	495.2	0.967967
0.3825	493.8	1.09616
0.38	494.4	1.04338
0.3775	494.8	1.00646
0.375	493.8	1.09616
0.3725	491.6	1.26864
0.37	492.6	1.19383
0.3675	492.8	1.1782
0.365	492.2	1.2244
0.3625	489.6	1.40422
0.36	491	1.31111
0.3575	489	1.44187
0.355	486.8	1.57027
0.3525	488.4	1.47832
0.35	487	1.55917
0.3475	485.4	1.64525
0.345	482.8	1.77318
0.3425	482.8	1.77318
0.34	483.4	1.74483
0.3375	484	1.71581
0.335	481.6	1.82796
0.3325	483	1.7638
0.33	481.2	1.84569
0.3275	481	1.85445
0.325	482.2	1.80088
0.3225	478.2	1.97098
0.32	483.8	1.72556
0.3175	481.2	1.84569
0.315	485.8	1.6243
0.3125	482.2	1.80088
0.31	481.8	1.819
0.3075	483.2	1.75435
0.305	480.6	1.8718
0.3025	482.8	1.77318
0.3	482	1.80997
0.2975	485.8	1.6243
0.295	485.6	1.63482
0.2925	481.8	1.819
0.29	483.2	1.75435
0.2875	485.8	1.6243
0.285	484.4	1.69607
0.2825	483.2	1.75435
0.28	482	1.80997
0.2775	485.2	1.65558
0.275	484	1.71581
0.2725	481	1.85445
0.27	482.2	1.80088
0.2675	485.6	1.63482
0.265	483.6	1.73523
0.2625	483.2	1.75435
0.26	488	1.502
0.2575	483.6	1.73523
0.255	486	1.61369
0.2525	485.4	1.64525
0.25	483.8	1.72556
0.2475	485	1.66583
0.245	483.6	1.73523
0.2425	481.6	1.82796
0.24	485	1.66583
0.2375	485.2	1.65558
0.235	482.8	1.77318
0.2325	484	1.71581
0.23	482.8	1.77318
0.2275	481.6	1.82796
0.225	480.4	1.88038
0.2225	478.2	1.97098
0.22	475.6	2.06994
0.2175	474.8	2.0988
0.215	475.6	2.06994
0.2125	474.6	2.10591
0.21	469.6	2.27065
0.2075	466.8	2.35324
0.205	458.6	2.56243
0.2025	463.6	2.4403
0.2	464	2.42981
0.1975	453.4	2.67366
0.195	450.8	2.72385
0.1925	443	2.855
0.19	440.6	2.88992
0.1875	438	2.92506
0.185	441.6	2.87566
0.1825	434.2	2.97159
0.18	433.2	2.98291
0.1775	430.2	3.01462
0.175	431.8	2.99813
0.1725	429.2	3.02446
0.17	428.2	3.03393
0.1675	431.8	2.99813
0.165	428.2	3.03393
0.1625	430	3.01662
0.16	433	2.98513
0.1575	428.6	3.03019
0.155	431	3.00649
0.1525	432	2.996
0.15	430.2	3.01462
0.1475	431.8	2.99813
0.145	437	2.93786
0.1425	437	2.93786
0.14	434.2	2.97159
0.1375	435.6	2.9551
0.135	437.2	2.93533
0.1325	441.4	2.87855
0.13	443	2.855
0.1275	436.4	2.94534
0.125	437.6	2.93023
0.1225	442.6	2.86099
0.12	442.6	2.86099
0.1175	445.8	2.81111
0.115	448.4	2.76721
0.1125	446.8	2.79459
0.11	449.8	2.74225
0.1075	448.4	2.76721
0.105	448.2	2.7707
0.1025	452.4	2.69337
0.1	452.8	2.68555
0.0975	450	2.73861
0.095	452.2	2.69725
0.0925	454.6	2.64931
0.09	457.4	2.58945
0.0875	456.8	2.60264
0.085	460	2.52982
0.0825	455.6	2.62843
0.08	454.4	2.65342
0.0775	449.8	2.74225
0.075	454	2.66158
0.0725	453.4	2.67366
0.07	455.8	2.62419
0.0675	453	2.6816
0.065	446.8	2.79459
0.0625	446.4	2.80126
0.06	440.4	2.89272
0.0575	434.8	2.96462
0.055	423.2	3.076
0.0525	416.6	3.1184
0.05	416.8	3.11733
0.0475	412	3.13943
0.045	397	3.16085
0.0425	399.4	3.16222
0.04	381	3.10467
0.0375	378.8	3.0904
0.035	371.4	3.03019
0.0325	354.6	2.81759
0.03	348	2.70111
0.0275	334.8	2.3977
0.025	330	2.25832
0.0225	323.6	2.04035
0.02	316.4	1.73523
0.0175	313.8	1.60298
0.015	308.2	1.2541
0.0125	307	1.16233
0.01	305	0.987421
0.0075	302.8	0.743075
0.005	302.4	0.688651
0.0025	301	0.446094
